# Supplementary material for: Impact of mediastinal lymph node enlargement on the prognosis of idiopathic pulmonary fibrosis
Source: PLoS One. 2018 Jul 25;13(7):e0201154. doi: 10.1371/journal.pone.0201154 (PMC6059471; doi:10.1371/journal.pone.0201154)
Supplement: S1 File — (XLSX) [file pone.0201154.s002.xlsx]

## Sheet: Sheet1
number	sex-gap	age-gap	FVC-gap	DLCO-gap	GAP score	GAP stage	Dx	Dx_method	Age	Sex	bwt	ht	BMI	smoking_1	smoking_2	Smoking	PY	FVC_1	FVC%_1	FEV1_1	FEV1%_1	DLCO_1	DLCO%_1	DM	HTN	heart	heart_coding	lung_cancer	asthma	COPD	treatment	treatment_coding	hosp_num	hosp_LOS	AE_IPF_yes	AE_IPF_total	survival_month	sensored	sensored_stata	death	LN_number	LN_group	LN yes_PJS
1	1	0	0	0	1	1	IPF	CT	51	1	50	168	17.7154	2	2	2	30	3.96	93	3.06	95	26.7	109	1	0	0	0	0	0	0	nintedanib	1	0	0	0	0	83	1	2	0	0	1	0
3	0	2	1	3		3	IPF	CT	80	2				1	1	1	0							0	0	0	0	0	0	0	pirfenidone	1	0	0	0	0	20	1	2	0	1	2	1
4	1	1	0	0	2	1	IPF	Bx	65	1	76	171	25.9909	2	2	2	30	4.08	101	2.78	99	14.3	70	0	1	1	1	0	0	0	pirespa	1	0	0	0	0	109	1	2	0	1	2	1
5	1	1	0	0	2	1	IPF	CT	64	1	80	172	27.0416	2	2	2	30	3.33	80	2.68	92	18.7	87	0	1	0	0	0	0	0	pirespa	1	0	0	0	0	39	1	2	0	0	1	0
6	1	2	0	0	3	1	IPF	CT	70	1	82	170	28.3737	.	2	3	25	3.28	83	2.49	92	18.2	89	1	0	0	0	0	0	0		0	1	9	0	0	100	3	0	1	1	2	1
7	1	1	0	0	2	1	IPF	CT	65	1	78	172	26.3656	2	2	2	87.5	4.6	109	3.3	112	18	85	0	1	0	0	0	0	0		0	1	56	0	0	79	3	0	1	0	1	0
8	1	2	0	0	3	1	IPF	CT	72	1	47	159	18.591	2	2	2	35	2.48	77	2.36	107	12.8	105	1	1	1VD, STEMI	1	0	0	0	pirespa	1	0	0	0	0	24	1	2	0	1	2	1
9	1	2	0	0	3	1	IPF	CT	77	1	73	173	24.3911	2	2	2	20	3.61	92	2.76	109	17.1	98	1	1	0	0	0	0	0	pirespa	1	0	0	0	0	29	1	2	0	0	1	0
10	1	0	1	0	2	1	IPF	CT	53	1	65	172	21.9713	2	2	2		2.46	55	2.25	69	14.8	69	0	0	0	0	0	0	0	pirespa	1	4	107	1	2	30	3	0	1	4	3	1
11	1	2	0	0	3	1	IPF	CT	68	1	58	163	21.83	2	2	2	10	2.86	81	2.36	96	16.8	107	0	0	0	0	0	0	0	pirespa	1	1	10	1	1	61	3	0	1	1	2	1
12	1	2	1	0	4	2	IPF	CT	77	1	59	163	22.2063	2	2	2	40	2.37	71	2.04	94	11.1	80	1	1	0	0	0	0	0		0	1	10	0	0	49	3	0	1	5	3	1
13	1	2	0	0	3	1	IPF	CT	68	1	58	165	21.3039	2	2	2	40	3.25	88	2.82	110	15.6	97	0	1	0	0	0	0	0	Pirfenidone	1	4	72	0	0	29	3	0	1	2	2	1
15	0	2	0	0	2	1	IPF	CT	71	2	55	153	23.4952	1	1	1	0	2.15	92	1.73	106	9.9	63	0	0	0	0	0	0	0		0	.				10	2	1		0	1	0
16	0	0	0	0	0	1	IPF	CT	60	2	63	158	25.2363	.	.			2.49	88	2.02	97	16.7	89	0	1	0	0	0	0	0	Pirfenidone	1	1	5	1	1	82	3	0	1	0	1	0
17	0	2	0	0	2	1	IPF	CT	84	2	60	150	26.6667	1	1	1	0	1.91	98	1.56	125	11.6	78	0	0	0	0	0	0	0		0	1	5	1	1	100	3	0	1	0	1	0
18	1	2	0	0	3	1	IPF	CT	68	1	77	170	26.6436	2	2	2		3.41	86	2.51	92	21.6	109	0	1	0	0	0	0	0		0	0	0	0	0	120	1	2	0	0	1	0
19	1	0	0	0	1	1	IPF	CT	60	1	71	170	24.5675	.	2	3	30	3.75	89	2.56	85	13	62	0	0	0	0	0	0	0		0	0	0	0	0	50	1	2	0	2	2	1
20	1	2	0	0	3	1	IPF	CT	69	1	73	166	26.4915	2	2	2	50	3.27	90	2.54	103	18.6	102	0	0	0	0	0	0	0		0	0	0	0	0	82	2	1		0	1	0
21	1	2	1	1	5	2	IPF	Bx	68	1	66	157	26.7759	2	2	2	5	2	62	1.58	70	7	43	0	0	0	0	0	0	0		0	0	0	0	0	2	3	0	1	1	2	1
22	1	2	0	1	4	2	IPF	CT	68	1	62	156	25.4767	1	1	1	0	2.94	95	2.39	108	8	51	0	1	angina	1	0	0	0		0	0	0	0	0	60	3	0	1	4	3	1
23	1	2	0	0	3	1	IPF	Bx	66	1	71	164	26.398	2	2	2	30	3.67	100	2.71	105	19.2	103	0	0	0	0	0	0	0		0	0	0	0	0	43	1	2	0	0	1	0
24	0	2	0	0	2	1	IPF	CT	68	2	53	145	25.2081	1	1	1	0	2.79	133	2.2	150	14.4	97	0	0	0	0	0	0	0	pirepa	1	0	0	0	0	56	1	2	0	1	2	1
25	1	2	0	0	3	1	IPF	CT	77	1	54	163	20.3244	.	2	3	15	4.19	127	3.3	150	14.5	111	0	0	ACS	1	0	0	0		0	0	0	0	0	43	1	2	0	0	1	0
26	1	2	1	0	4	2	IPF	CT	77	1	68	165	24.977	2	2	2	90	2.16	62	1.86	81	11.1	70	1	1	0	0	0	0	0		0	1	18	1	1	67	3	0	1	0	1	0
28	0	1	1	0	2	1	IPF	CT	65	2	59	154	24.8777	2	2	2	0.5	1.75	68	1.25	68	13.8	81	0	1	0	0	0	0	0		0	0	0	0	0	7	2	1		0	1	0
29	1	2	0	0	3	1	IPF	CT	81	1	62	162	23.6244	2	2	2	20	3.69	115	2.72	133	10.5	78	0	0	0	0	0	0	0		0	1	2	0	0	30	3	0	1	2	2	1
30	1	2	0	0	3	1	IPF	CT	70	1	69	160	26.9531	2	2	2	30	3.87	115	2.93	126	18.1	106	0	0	0	0	0	0	0		0	1	13	1	1	57	3	0	1	0	1	0
31	1	2	0	0	3	1	IPF	CT	80	1	58	170	20.0692	1	1	1	0	3.62	96	3.2	131	17.3	121	0	0	0	0	0	0	0	pirespa	1	0		0	0	48	1	2	0	0	1	0
32	1	2	0	0	3	1	IPF	CT	81	1	61	161	23.533	2	2	2	6	3.12	100	2.48	125	14.5	112	1	0	0	0	0	0	0		0	0		0	0	45	1	2	0	2	2	1
33	0	2	0	0	2	1	IPF	CT	75	2	61	150	27.1111	1	1	1	0	2.18	102	1.75	121	12.8	81	0	1	0	0	0	0	0	pirespa	1	1	21	1	1	66	1	2	0	0	1	0
34	1	2	1	0	4	2	IPF	CT	77	1	55	170	19.0311	2	2	2		2.12	57	1.75	72	10	73	0	0	0	0	0	0	0	Gilead	1	3	28	0	0	24	3	0	1	0	1	0
35	0	2	1	1	4	2	IPF	CT	77	2	60	151	26.3146	1	1	1	0	1.43	68	1.29	91	7.2	46	0	0	0	0	0	0	0		0	0		0	0	68	1	2	0	1	2	1
36	1	2	0	0	3	1	IPF	CT	76	1	59	159	23.3377	2	2	2	60	2.75	87	2.13	102	9	65	1	1	0	0	0	0	1		0	1	8	0	0	33	1	2	0	0	1	0
37	1	2	1	1	5	2	IPF	CT	77	1	66	167	23.6652	2	2	2	10	2.69	74	2.21	93	1.57	45	1	1	1VD	1	0	0	0		0	0	0	0	0	3	2	1		2	2	1
38	1	2	0	0	3	1	IPF	CT	72	1	62	165	22.7732	2	2	2	50	3.27	91	2.63	107	13.9	87	1	0	NSTEMI	1	0	0	0	nintedanib	1	0	0	0	0	85	1	2	0	0	1	0
39	1	2	1	0	4	2	IPF	CT	76	1	72	170	24.9135	2	2	2	20	2.81	75	1.72	70	12.6	74	1	1	0	0	0	0	1		0	0	0	0	0	40	1	2	0	0	1	0
40	1	2	1	0	4	2	IPF	CT	67	1	52	169	18.2066	2	2	2	15	2.18	54	2.1	75	10.5	67	0	0	0	0	0	1	0		0	0	0	0	0	18	3	0	1	0	1	0
41	1	2	0	0	3	1	IPF	CT	75	1	58	162	22.1003	.	2	3	25	2.9	86	2.19	97	12.2	86	1	0	0	0	0	0	0		0	1	3	0	0	42	2	1		1	2	1
42	1	2	0	0	3	1	IPF	CT	73	1	63	168	22.3214	2	2	2	55	3.57	96	2.66	106	18.6	115	0	0	0	0	0	0	0		0	0	0	0	0	69	3	0	1	4	3	1
43	1	0	2	2	5	2	IPF	CT	56	1	42	165	15.427	2	2	2	20	1.24	31	1.05	36	4.1	26	0	0	0	0	0	0	0		0	1	9	0	0	128	1	2	0	0	1	0
44	1	2	1	1	5	2	IPF	CT	66	1	72	168	25.5102	.	2	3	60	2.7	70	1.67	62	10.4	54	0	0	0	0	0	0	1		0	4	65	0	0	65	3	0	1	3	3	1
45	1	2	0	0	3	1	IPF	CT	76	1	57	162	21.7193	.	2	3	50	3.1	92	2.5	112	8.8	64	0	0	0	0	0	0	0		0	1	4	1	1	17	1	2	0	3	3	1
47	1	2	0	0	3	1	IPF	CT	75	1	78	172	26.3656	2	2	2	20	3.97	98	2.96	112	11.5	61	0	0	0	0	0	0	0		0	0	0	0	0	31	2	1		0	1	0
48	1	2	0	0	3	1	IPF	CT	70	1	90	178	28.4055	.	2	3	15	3.9	89	3.02	103	16.6	74	1	0	CAD	1	0	0	0		0	0	0	0	0	64	1	2	0	0	1	0
49	0	2	1	0	3	1	IPF	Bx	68	2	61	156	25.0657	1	1	1	0	1.89	65	1.7	78	13.6	71	0	0	0	0	0	0	0		0	3	32	1	2	78	3	0	1	2	2	1
50	1	2	2	1	6	3	IPF	Bx	72	1	79	182	23.8498	2	2	2	30	2.13	48	1.59	56	10.1	52	0	1	0	0	0	0	0	pirfenidone	1	1	8	0	0	108	3	0	1	1	2	1
51	0	2	0	0	2	1	IPF	CT	78	2	70	148	31.9576	1	1	1	0	2.08	104	1.66	124	9.4	56	1	1	1	1	0	0	0		0	3	42	1	1	15	3	0	1	1	2	1
52	1	2	0	0	3	1	IPF	CT	68	1	72	170	24.9135	2	2	2	50	3.9	98	2.82	102			1	1	1	1	0	0	0	pirfenidone	1	2	12	0	0	96	1	2	0	0	1	0
53	1	2	0	0	3	1	IPF	CT	75	1	58	164	21.5645	2	2	2	33	2.87	83	2.49	109	14.8	105	1	0	1	1	0	0	0		0	0	0	0	0	27	1	2	0	3	3	1
54	1	0	1	1	3	1	IPF	Bx	58	1	69	166	25.0399	2	2	2	30	2.96	75	2.35	82	11.1	54	1	1	0	0	0	0	1	pirfenidone	1	2	41	0	0	22	3	0	1	2	2	1
55	1	2	0	0	3	1	IPF	CT	75	1	69	172	23.3234	2	2	2	30	3.77	95	2.64	100			0	0	0	0	0	0	0		0	0	0	0	0	88	1	2	0	0	1	0
57	1	2	0	0	3	1	IPF	CT	76	1	69	173	23.0546	1	1	1	0	3.34	85	2.16	83	16.4	96	0	0	0	0	0	0	0	pirespa	1	0	0	0	0	47	1	2	0	1	2	1
58	1	2	0	0	3	1	IPF	CT	68	1	68	164	25.2826	2	2	2	50	3.07	84	2.42	95	13.9	79	1	0	0	0	0	0	0		0	0	0	0	0	79	3	0	1	1	2	1
59	1	2	.	3	6	3	IPF	CT	73	1	60	165	22.0386	2	2	2	50	.	.			.	.	0	0	0	0	0	0	0		0	.				0	2	1		2	2	1
60	1	2	0	0	3	1	IPF	CT	82	1	58	165	21.3039	2	2	2	30	2.69	80	2.03	96	7.7	60	0	0	0	0	0	0	0	pirfenidone	1	1	15	0	0	58	1	2	0	1	2	1
61	1	0	1	0	2	1	IPF	CT	60	1	67	170	23.1834	2	2	2	45	2.68	64	2.46	81	12	59	0	0	0	0	0	0	0		0	2	25	1	2	18	3	0	1	1	2	1
63	0	1	0	0	1	1	IPF	CT	62	2	58	160	22.6562	1	1	1	0	2.76	94	1.95	91	14.8	82	0	1	CAD	1	0	0	0		0	0	0	0	0	121	1	2	0	0	1	0
64	1	2	1	0	4	2	IPF	CT	68	1	62	174	20.4783	2	2	2	10	2.85	67	2.54	87	14.4	82	0	0	0	0	0	0	0	pirfenidone, pirespa	1	2	17	1	1	65	1	2	0	1	2	1
66	1	1	0	1	3	1	IPF	CT	61	1	73	177	23.3011	2	2	2	30	4.92	108	3.4	107	11.1	52	0	0	0	0	0	0	1	Pirfenidone	1	4	92	1	2	122	3	0	1	3	3	1
67	1	2	0	0	3	1	IPF	CT	66	1	63	161	24.3046	2	2	2	40	2.58	84	1.88	95	14.4	106	0	1	1VD	1	0	0	0	pirespa	1	3	92	1	2	36	3	0	1	0	1	0
68	1	2	1	0	4	2	IPF	CT	81	1	69	170	23.8754	2	2	2	30	2.89	73	2.72	99	15.4	82	0	1	1VD	1	1	0	0		0	1	3	0	0	26	3	0	1	0	1	0
70	1	1	0	0	2	1	IPF	CT	64	1	64	173	21.3839	.	2	3	50PY	4.41	104	2.85	97	19.3	88	0	0	0	0	0	0	0		0	0	0	0	0	87	1	2	0	0	1	0
71	1	2	1	0	4	2	IPF	CT	78	1	67	159	26.5021	1	1	1	0	2.26	73	1.69	84	12.3	85	1	0	0	0	0	0	0		0	0	0	0	0	12	1	2	0	0	1	0
72	1	2	0	0	3	1	IPF	CT	71	1	48	160	18.75	2	2	2	25	3.1	94	2.26	100	7.8	61	1	1	0	0	0	0	0		0	1	11	0	0	43	3	0	1	1	2	1
73	1	1	0	0	2	1	IPF	Bx	61	1	69	164	25.6544	1	1	1	0	3.26	84	2.39	86	14.2	72	1	0	0	0	0	0	0		0	3	24	1	3	123	1	2	0	0	1	0
74	1	2	0	0	3	1	IPF	CT	73	1	55	157	22.3133	1	1	1	0	3.14	100	2.15	101	14.5	108	1	0	0	0	0	0	0		0	0	0	0	0	1	3	0	1	0	1	0
75	1	2	0	0	3	1	IPF	CT	74	1	61	167	21.8724	2	2	2	35	2.92	80	2.06	86	11.7	79	0	1	1	0	0	0	0		0	1	14	0	0	58	3	0	1	0	1	0
77	1	2	1	1	5	2	IPF	CT	67	1	78	180	24.0741	2	2	2	40	2.38	52	2.16	69	9.4	44	0	1	1	0	0	0	0		0	0	0	0	0	3	2	1		0	1	0
78	1	2	0	0	3	1	IPF	CT	73	1	66	169	23.1084	.	2	3	54	3.06	79	2.01	77	17.6	102	1	1	0	0	0	0	0		0	0	0	0	0	22	1	2	0	0	1	0
79	1	2	0	0	3	1	IPF	CT	66	1	74	164	27.5134	2	2	2	44	3.04	85	2.06	82	18.5	99	0	0	0	0	0	0	1		0	0		0	0	55	1	2	0	0	1	0
80	1	2	0	0	3	1	IPF	CT	73	1	80	170	27.6817	2	2	2	40	3.86	100	2.83	110	13	74	1	1	3VD	1	0	0	0		0	4	28	0	0	111	1	2	0	0	1	0
81	1	2	0	0	3	1	IPF	CT	72	1	73	167	26.1752	2	2	2		3.01	80	2.38	93	18.8	110	1	0	0	0	0	0	0		0	0	0	0	0	33	3	0	1	1	2	1
82	1	2	.	3	6	3	IPF	CT	73	1			#DIV/0!	1	1	1	0	fail	fail			fail	fail	0	0	0	0	0	0	0	pirfenidone	1	0	0	0	0	18	3	0	1	3	3	1
84	1	2	0	0	3	1	IPF	CT	67	1	63	167	22.5896	2	2	2	15	3.64	94	2.61	97	19.9	113	0	0	0	0	0	0	0		0	0	0	0	0	140	1	2		0	1	0
85	0	2	0	0	2	1	IPF	CT	73	2	43	146	20.1726	1	1	1	0	1.55	76	1.27	92	7.6	61	0	1	0	0	0	0	0		0	0	0	0	0	3	2	1		1	2	1
86	0	2	0	1	3	1	IPF	CT	74	2	62	152	26.8352	1	1	1	0	2.31	101	1.9	121	7.6	46	0	0	0	0	0	0	0		0	0	0	0	0	27	3	0	1	2	2	1
87	0	2	0	1	3	1	IPF	CT	73	2	54	156	22.1893	.	2	3	15	2.44	101	1.83	109	7.6	51	0	0	0	0	0	0	0		0	0	0	0	0	22	2	1		3	3	1
88	1	0	1	0	2	1	IPF	Bx	55	1	56	165	20.5693	1	1	1	0	3.08	74	2.62	86	17	80	0	0	0	0	0	0	0	TPL	0	0	0	1	1	91	3	0	1	1	2	1
90	0	2	2	2	6	3	IPF	CT	80	2	55	156	22.6003	.	.			1.05	47	0.82	55	5.2	35	0	0	0	0	0	0	0		0	0	0	0	0	0	3	0	1	1	2	1
91	0	2	0	0	2	1	IPF	Bx	78	2	56	146	26.2713	1	1	1	0	1.69	86	1.48	113	8.9	61	0	0	0	0	0	0	0		0	1	15	1	1	22	3	0	1	1	2	1
92	0	2	0	0	2	1	IPF	CT	77	2	56	153	23.9224	1	1	1	0	2.42	109	1.88	126	13.3	88	0	0	0	0	0	0	0		0	0	0	0	0	19	1	2	0	0	1	0
93	1	2	1	0	4	2	IPF	CT	74	1	65	161	25.0762	2	2	2		2.45	75	1.75	80	11	71	0	1	0	0	0	0	0		0	1	8	1	1	20	3	0	1	1	2	1
94	1	2	1	0	4	2	IPF	CT	77	1	65	170	22.4913	2	2	2	7.5	2.36	62	1.95	78	9.5	59	1	0	SSS	1	0	0	0		0	0	0	0	0	19	1	2	0	1	2	1
95	0	2	0	0	2	1	IPF	CT	77	2	52	150	23.1111	2	2	2	10	1.94	93	1.58	113	9.1	64	1	0	0	0	0	0	0		0	0	0	0	0	4	2	1		2	2	1
96	1	2	1	1	5	2	IPF	CT	68	1	67	163	25.2174	2	2	2	15	2.35	67	1.98	81	7.9	46	1	1	3VD	1	0	0	0		0	2	22	0	0	143	1	2	0	2	2	1
98	1	2	0	1	4	2	IPF	CT	79	1	69	155	28.7201	2	2	2	40	2.85	101	1.34	73	6.5	47	0	1	0	0	0	0	1		0	0	0	0	0	74	1	2	0	1	2	1
99	1	2	1	1	5	2	IPF	CT	72	1	60	168	21.2585	1	1	1	0	2.37	63	2.12	83	7.3	46	0	0	0	0	0	0	0		0	0	0	0	0	0	2	1		0	1	0
100	1	2	0	0	3	1	IPF	CT	75	1	76	171	25.9909	.	2	3	50	4.12	106	2.99	117	15.4	84	0	1	0	0	0	0	0		0	0	0	0	0	28	1	2	0	0	1	0
101	1	0	1	0	2	1	IPF	Bx	55	1	65	156	26.7094	2	2	2	1.5	2.1	62	1.77	68	14.3	74	1	0	0	0	0	0	0		0	1	102	1	1	70	3	0	1	2	2	1
102	0	0	1	0	1	1	IPF	Bx	60	2	53	157	21.5019	1	1	1	0	1.82	64	1.56	75	13.3	78	0	0	0	0	0	0	0		0	1	9	0	0	154	1	2	0	0	1	0
103	1	1	0	0	2	1	IPF	CT	64	1	67	160	26.1719	2	2	2	82.5	2.97	93	2.1	83	16	89	0	0	0	0	0	0	0		0	0	0	0	0	101	1	2	0	2	2	1
104	1	2	1	1	5	2	IPF	CT	75	1	67	158	26.8386	2	2	2	20	2.35	57	2.04	75	8.9	48	0	0	3VD	1	0	0	0	pirespa	1	1	4	1	1	10	3	0	1	2	2	1
105	1	2	0	0	3	1	IPF	CT	75	1	62	169	21.7079	.	2	3	25	3.19	84	2.38	95	17.6	114	0	0	A.fib	1	1	0	1		0	3	53	0	0	37	3	0	1	0	1	0
106	1	2	0	0	3	1	IPF	CT	77	1	70	169	24.5089	.	2	3	30	3.12	90	2.41	107	11.7	75	0	0	0	0	0	0	0		0	0	0	0	0	76	1	2	0	0	1	0
107	1	2	0	0	3	1	IPF	CT	72	1	75	164	27.8852	2	2	2	40	3.58	100	2.93	121	14.6	82	0	1	0	0	0	0	0	pirespa	1	1	41	1	1	112	3	0	1	0	1	0
108	1	2	0	0	3	1	IPF	CT	76	1	73	169	25.5593	1	1	1	0	3.13	85	2.26	93	16.1	94	0	0	A.fib	1	0	0	0		0	0	0	0	0	40	3	0	1	0	1	0
109	1	2	0	0	3	1	IPF	CT	79	1	65	161	25.0762	2	2	2	20	2.59	83	2.02	99	9.2	64	0	1	0	0	0	0	0		0	0	0	0	0	14	2	1		2	2	1
110	1	2	1	1	5	2	IPF	CT	76	1	77	173	25.7276	2	2	2	45	2.43	62	2.05	80	10.1	55	1	1	0	0	0	0	0		0	0	0	0	0	17	1	2	0	0	1	0
111	0	2	0	0	2	1	IPF	CT	77	2	46	146	21.58	1	1	1	0	1.72	89	1.29	101	9.9	79	0	1	angina	1	0	0	0		0	0	0	0	0	29	1	2	0	2	2	1
112	1	2	1	1	5	2	IPF	CT	70	1	68	168	24.093	2	2	2	35	2.86	75	1.72	66	9.4	53	0	1	0	0	0	0	0		0	2	40	0	0	25	3	0	1	1	2	1
113	1	2	0	0	3	1	IPF	CT	84	1	63	161	24.3046	2	2	2	70	3.5	114	2.27	119	14.5	113	0	0	0	0	0	0	0		0	0	0	0	0	0	2	1		1	2	1
114	0	2	1	2	5	2	IPF	CT	78	2	58	152	25.1039	1	1	1	0	1.53	70	1.26	86	5.1	33	0	0	1	1	0	0	0		0	2	37	1	1	42	3	0	1	3	3	1
115	1	0	0	0	1	1	IPF	CT	60	1	61	159	24.1288	1	1	1	0	3.33	93	2.95	113	17.4	98	1	0	1	1	0	0	0		0	0	0	0	0	18	2	1		1	2	1
116	0	2	1	1	4	2	IPF	CT	75	2	48	153	20.5049	1	1	1	0	1.45	66	1.22	82	6.5	48	0	1	0	0	0	0	0		0	3	31	1	3	56	3	0	1	1	2	1
118	0	2	1	3		3	IPF	CT	78	2			#DIV/0!	1	1	1	0	fail	fail			fail	fail	0	1	0	0	0	0	0		0	0	0	0	0	14	2	1		1	2	1
119	1	2	0	0	3	1	IPF	CT	66	1	67	166	24.3141	2	2	2	6	3.23	85	2.76	104	15	83	1	1	0	0	0	0	0		0	3	31	0	0	33	1	2	0	1	2	1
121	1	2	0	0	3	1	IPF	CT	68	1	64	170	22.1453	2	2	2	25	3.4	86	2.61	96	14.7	84	1	0	0	0	0	0	1	pirespa	1	0	0	0	0	71	1	2	0	0	1	0
122	1	0	0	1	2	1	IPF	Bx	60	1	81	178	25.565	2	2	2	40	5.1	111	3.97	123	11.3	49	0	0	0	0	0	0	1		0	4	48	0	0	89	1	2	0	0	1	0
123	1	0	1	1	3	1	IPF	CT	56	1	81	167	29.0437	.	2	3	35	2.83	68	2.23	73	12.4	54	0	0	0	0	0	0	0		0	0	0	0	0	12	2	1		2	2	1
124	0	2	0	1	3	1	IPF	CT	75	2	59	153	25.204	1	1	1	0	2.09	93	1.82	119	7.9	50	1	1	0	0	0	0	0		0	0	0	0	0	68	3	0	1	2	2	1
125	1	1	1	0	3	1	IPF	CT	64	1	62	167	22.231	2	2	2	20	2.2	57	1.98	72	10.7	60	0	0	0	0	0	0	0	pirespa	0	0	0	0	0	10	2	1		0	1	0
126	0	2	0	0	2	1	IPF	CT	70	2	53	148	24.1965	1	1	1	0	2.3	106	1.95	129	11	74	0	0	0	0	0	0	0		0	0	0	0	0	50	1	2	0	0	1	0
127	1	2	1	0	4	2	IPF	CT	70	1	54	168	19.1327	2	2	2	45	2.85	75	1.78	69	10.3	66	1	1	1	1	0	0	0		0	0	0	0	0	49	3	0	1	0	1	0
128	1	0	0	0	1	1	IPF	CT	59	1	74	168	26.2188	2	2	2		4.11	102	3.27	112	16.7	76	1	1	0	0	0	0	0		0	2	13	1	1	109	3	0	1	2	2	1
129	1	2	1	.	.	.	IPF	CT	70	1	56	167	20.0796	2	2	2	50	2.51	67	2.05	81			0	0	angina	1	0	0	1		0	1	21	0	0	76	1	2	0	2	2	1
130	1	1	0	0	2	1	IPF	CT	64	1	73	169	25.5593	2	2	2	40	3.33	81	2.68	93	18.2	90	0	0	0	0	0	0	0		0	0	0	0	0	25	2	1		1	2	1
131	1	1	0	0	2	1	IPF	CT	65	1	65	171	22.2291	2	2	2		3.04	76	2.06	74			0	0	0	0	0	0	0		0	1	7	0	0	102	3	0	1	1	2	1
132	1	2	1	0	4	2	IPF	CT	66	1	56	156	23.0112	2	2	2		2.01	64	1.75	78	8.7	56	0	0	0	0	0	0	0		0	0	0	0	0	28	3	0	1	1	2	1
133	1	2	0	0	3	1	IPF	CT	69	1	75	162	28.578	2	2	2	0.8	3.81	109	3.03	125			0	0	1	1	0	0	0	pirespa	1	0	0	0	0	103	2	1		0	1	0
134	0	2	1	1	4	2	IPF	Bx	69	2	69	155	28.7201	1	1	1	0	1.88	74	1.43	80	9.6	52	0	0	0	0	0	0	0		0	0	0	0	0	60	1	2	0	1	2	1
135	1	1	1	1	4	2	IPF	CT	64	1	82	176	26.4721	2	2	2	20	3.18	73	2.68	88	12.1	54	1	1	1	1	0	0	0		0	0	0	0	0	80	3	0	1	2	2	1
136	1	2	0	0	3	1	IPF	CT	77	1	59	161	22.7615	.	2	3	60	3.13	97	2.14	101	11.8	87	1	1	AR	1	0	0	0	pirespa	1	0	0	0	0	27	1	2	0	2	2	1
137	0	2	0	0	2	1	IPF	CT	68	2	64	149	28.8275	.	2	3	20	2.36	103	1.87	116	11.6	68	1	1	0	0	0	0	0		0	4	24	1	3	97	3	0	1	0	1	0
138	1	2	0	0	3	1	IPF	CT	81	1	66	160	25.7812	2	2	2	20	3.12	102	2.55	131	9.4	69	0	0	2VD	1	0	0	0		0	2	12	1	1	43	3	0	1	1	2	1
139	0	2	1	3	6	3	IPF	CT	72	2	51	152	22.0741	1	1	1	0	1.58	68	1.33	83	fail	fail	0	0	0	0	0	0	0		0	0	0	0	0	17	3	0	1	1	2	1
141	1	2	0	0	3	1	IPF	CT	76	1	50	155	20.8117	1	1	1	0	2.17	78	1.98	110	9.1	87	1	1	anigna	1	0	0	0	pirfenidone	1	1	11	1	1	59	3	0	1	0	1	0
142	1	2	0	0	3	1	IPF	CT	83	1	72	160	28.125	2	2	2	40	2.58	85	1.97	103	15.8	110	0	0	3VD	1	0	0	0		0	0	0	0	0	28	3	0	1	2	2	1
143	1	1	0	1	3	1	IPF	CT	65	1	69	165	25.3444	2	2	2	50	3.7	98	2.94	110			0	0	0	0	0	0	0		0	1	응급실 방문 후 DNR 로 바로 전원 감.	1	1	105	3	0	1	1	2	1
144	1	2	0	0	3	1	IPF	CT	71	1	73	170	25.2595	2	2	2	20	3.01	78	1.93	74	19	103	0	0	1	1	0	0	0		0	0	0	0	0	25	1	2	0	0	1	0
145	1	2	0	0	3	1	IPF	CT	75	1	65	168	23.03	2	2	2	25	3.11	85	2.4	100	14.6	92	0	0	0	0	0	0	0		0	0	0	0	0	45	1	2	0	1	2	1
146	1	2	0	0	3	1	IPF	Bx	82	1	61	162	23.2434	2	2	2	76	3.09	96	2.33	114	10.4	80	0	0	0	0	0	0	0	pirespa	1	1	8	0	0	26	1	2	0	0	1	0
147	1	1	0	0	2	1	IPF	CT	62	1	72	176	23.2438	.	2	3	120	3.94	89	2.59	84	19.8	95	0	0	0	0	0	0	0		0	1	세브란스 병원 입원	0	0	118	3	0	1	0	1	0
